# Supplementary material for: Interactive Effects of Light Intensity and Nitrogen Supply on Shoot Emergence and Associated Photosynthetic Traits in Dendrocalamus latiflorus
Source: Biology (Basel). 2025 Dec 27;15(1):49. doi: 10.3390/biology15010049 (PMC12784682; doi:10.3390/biology15010049)
Supplement: Supplementary file 1 [file biology-15-00049-s001.zip]

Archive with 1 entries (1 files):
- biology-4021721-supplementary.pdf
